# Supplementary material for: Effects of seed priming treatments on the germination and development of two rapeseed (Brassica napus L.) varieties under the co-influence of low temperature and drought
Source: PLoS One. 2021 Sep 16;16(9):e0257236. doi: 10.1371/journal.pone.0257236 (PMC8445418; doi:10.1371/journal.pone.0257236)
Supplement: S1 Data — (ZIP) [file pone.0257236.s001.zip]

Archive with 21 entries (17 files):
- Experiment 3ú¦seed priming/31-germination characteristics.xlsx
- Experiment 3ú▌seed priming/32-growth characteristics/
- Experiment 3ú¦seed priming/32-growth characteristics/RL and SL.xlsx
- Experiment 3ú¦seed priming/32-growth characteristics/SFW and SDW.xlsx
- Experiment 3ú▌seed priming/33-Photosynthesis/
- Experiment 3ú¦seed priming/33-Photosynthesis/331-Ci.xlsx
- Experiment 3ú¦seed priming/33-Photosynthesis/332-Gs.xlsx
- Experiment 3ú¦seed priming/33-Photosynthesis/333-Pn.xlsx
- Experiment 3ú¦seed priming/33-Photosynthesis/334-Tr.xlsx
- Experiment 3ú▌seed priming/34-antioxidant enzymes/
- Experiment 3ú¦seed priming/34-antioxidant enzymes/340-relative electric content.xlsx
- Experiment 3ú¦seed priming/34-antioxidant enzymes/340-relative water content.xlsx
- Experiment 3ú¦seed priming/34-antioxidant enzymes/341-SOD.xlsx
- Experiment 3ú¦seed priming/34-antioxidant enzymes/342-CAT.xlsx
- Experiment 3ú¦seed priming/34-antioxidant enzymes/343-POD.xlsx
- Experiment 3ú¦seed priming/34-antioxidant enzymes/344-APX.xlsx
- Experiment 3ú▌seed priming/35-endogenous hormones/
- Experiment 3ú¦seed priming/35-endogenous hormones/1-IAA.xlsx
- Experiment 3ú¦seed priming/35-endogenous hormones/2-GA.xlsx
- Experiment 3ú¦seed priming/35-endogenous hormones/3-CTK.xlsx
- Experiment 3ú¦seed priming/35-endogenous hormones/4-ABA.xlsx
