# Supplementary material for: Effects of seed priming treatments on the germination and development of two rapeseed (Brassica napus L.) varieties under the co-influence of low temperature and drought
Source: PLoS One. 2021 Sep 16;16(9):e0257236. doi: 10.1371/journal.pone.0257236 (PMC8445418; doi:10.1371/journal.pone.0257236)
Supplement: S1 Data — (ZIP) [file pone.0257236.s001.zip › Experiment 3ú¦seed priming/31-germination characteristics.xlsx]

## Sheet: raw data
Record of control
Temperature	Priming	Cultivar	Count	Germination
				1d	2d	3d	4d	5d	6d	7d	GE(%)	FGP(%)
20	Control	ZY15	1	74	98	99	99	100	100	100	1	1
			2	80	97	98	100	100	100	100	1	1
			3	87	99	100	100	100	100	100	1	1
		HY49	1	83	100	100	100	100	100	100	1	1
			2	73	99	99	99	99	99	99	0.99	0.99
			3	88	99	99	99	99	99	99	0.99	0.99
	H2O	ZY15	1	96	100	100	100	100	100	100	1	1
			2	93	100	100	100	100	100	100	1	1
			3	95	100	100	100	100	100	100	1	1
		HY49	1	96	100	100	100	100	100	100	1	1
			2	96	96	100	100	100	100	100	1	1
			3	95	100	100	100	100	100	100	1	1
	SA	ZY15	1	83	93	97	97	97	100	100	0.97	1
			2	85	97	97	98	99	100	100	0.99	1
			3	82	96	96	97	98	100	100	0.98	1
		HY49	1	90	99	99	99	100	100	100	1	1
			2	83	98	98	99	99	99	99	0.99	0.99
			3	84	100	100	100	100	100	100	1	1
	GA	ZY15	1	94	100	100	100	100	100	100	1	1
			2	96	100	100	100	100	100	100	1	1
			3	92	98	99	99	100	100	100	1	1
		HY49	1	100	100	100	100	100	100	100	1	1
			2	100	100	100	100	100	100	100	1	1
			3	100	100	100	100	100	100	100	1	1
	SNP	ZY15	1	99	99	100	100	100	100	100	1	1
			2	98	99	100	100	100	100	100	1	1
			3	95	99	100	100	100	100	100	1	1
		HY49	1	99	100	100	100	100	100	100	1	1
			2	96	100	100	100	100	100	100	1	1
			3	98	100	100	100	100	100	100	1	1
	CaCL2	ZY15	1	96	97	97	98	98	100	100	0.98	1
			2	98	100	100	100	99	100	100	0.99	1
			3	100	100	100	100	100	100	100	1	1
		HY49	1	95	98	98	98	98	99	99	0.98	0.99
			2	99	99	99	99	99	99	99	0.99	0.99
			3	98	100	100	100	100	100	100	1	1
	ABA	ZY15	1	98	99	100	100	100	100	100	1	1
			2	98	100	100	100	100	100	100	1	1
			3	98	100	100	100	100	100	100	1	1
		HY49	1	98	100	100	100	100	100	100	1	1
			2	98	99	100	100	100	100	100	1	1
			3	98	100	100	100	100	100	100	1	1
Record of stress
Temperature	Priming	Cultivar	Count	Germination
				1d	2d	3d	4d	5d	6d	7d	GE(%)	FGP(%)
15	Control	ZY15	1	0	65	99	99	97	97	97	0.97	0.97
			2	0	67	96	99	95	95	95	0.95	0.95
			3	0	61	96	99	97	97	97	0.97	0.97
		HY49	1	0	9	87	90	55	57	57	0.55	0.57
			2	0	21	90	92	55	56	56	0.55	0.56
			3	0	11	99	93	57	57	57	0.57	0.57
	H2O	ZY15	1	9	92	98	98	97	97	97	0.97	0.97
			2	6	82	97	98	99	99	99	0.99	0.99
			3	6	86	93	97	98	98	98	0.98	0.98
		HY49	1	0	25	62	70	70	71	71	0.7	0.71
			2	0	33	68	70	70	70	70	0.7	0.7
			3	1	34	75	78	78	78	78	0.78	0.78
	SA	ZY15	1	0	70	90	96	98	100	100	0.98	1
			2	1	70	87	93	97	99	99	0.97	0.99
			3	3	75	89	97	97	99	99	0.97	0.99
		HY49	1	6	68	90	90	90	91	91	0.9	0.91
			2	0	58	85	89	89	92	92	0.89	0.92
			3	5	59	85	89	89	94	94	0.89	0.94
	GA	ZY15	1	6	86	99	100	100	100	100	1	1
			2	5	90	98	98	99	100	100	0.99	1
			3	5	87	96	99	99	100	100	0.99	1
		HY49	1	31	100	100	100	100	100	100	1	1
			2	16	100	100	100	100	100	100	1	1
			3	18	100	100	100	100	100	100	1	1
	SNP	ZY15	1	2	87	99	100	100	100	100	1	1
			2	2	98	100	100	100	100	100	1	1
			3	2	98	99	99	100	100	100	1	1
		HY49	1	2	47	82	86	86	86	86	0.86	0.86
			2	4	56	87	91	91	91	91	0.91	0.91
			3	6	58	83	86	86	86	86	0.86	0.86
	CaCL2	ZY15	1	2	94	100	100	100	100	100	1	1
			2	0	82	97	97	98	97	97	0.98	0.97
			3（60粒）	0	97	100	100	100	100	100	1	1
		HY49	1	1	47	86	88	87	91	91	0.87	0.91
			2	0	48	83	83	83	89	89	0.83	0.89
			3	0	58	89	90	90	90	90	0.9	0.9
	ABA	ZY15	1	1	96	99	100	100	100	100	1	1
			2	2	92	99	100	100	100	100	1	1
			3	2	89	99	99	100	100	100	1	1
		HY49	1	0	17	42	59	90	90	90	0.9	0.9
			2	0	9	47	55	92	92	92	0.92	0.92
			3	0	15	47	54	94	94	94	0.94	0.94
