# Supplementary material for: Effects of seed priming treatments on the germination and development of two rapeseed (Brassica napus L.) varieties under the co-influence of low temperature and drought
Source: PLoS One. 2021 Sep 16;16(9):e0257236. doi: 10.1371/journal.pone.0257236 (PMC8445418; doi:10.1371/journal.pone.0257236)
Supplement: S1 Data — (ZIP) [file pone.0257236.s001.zip › Experiment 3ú¦seed priming/32-growth characteristics/RL and SL.xlsx]

## Sheet: Sheet1
对照组情况记录表
temperature	priming	Cultivar	count	Root length										平均值	shoot length										平均值
				1	2	3	4	5	6	7	8	9	10		1	2	3	4	5	6	7	8	9	10
20	control	ZY15	1	5.2	2.3	6	6.5	5.6	4.7	6.1	3.5	4.5	6.1	5.05	1.2	1	1.1	0.9	1.1	1	0.9	1.1	1.2	1	1.05
			2	3.7	3.5	3.6	5.8	5.4	5	4.8	4.5	4	4.8	4.51	1	1.1	1.9	1.1	1.2	1	1.5	0.9	1.1	1.1	1.19
			3	5.4	4.2	6.3	3.6	5	5.4	6.2	4.5	3.5	3.3	4.74	1	0.9	1.2	1.1	1.3	1.8	1	1.9	1.5	1	1.27
		HY49	1	5.5	8.5	3.9	4.9	5	5.8	6.1	4.4	6.6	8.4	5.91	1	1.1	1	0.9	1	0.8	0.8	0.8	0.7	1.1	0.92
			2	8.5	5.4	4.4	6.9	5.6	6.7	2.5	5.4	5.7	5.9	5.7	1.1	1.1	0.9	0.9	1.1	1.2	1.3	1.2	1	1.7	1.15
			3	5.4	6.3	3.6	4.6	5.2	4.7	3.8	5.1	5.8	4.3	4.88	1.2	0.9	1.1	0.8	0.9	0.7	1	1	0.8	0.9	0.93
	H2O	ZY15	1	5	7	6.3	3.4	6.5	5.3	5	5.1	6	5.6	5.52	1.5	1	1.3	1.4	1.4	1	1.4	1	1.2	1	1.22
			2	5	4.8	3.5	6.2	5.3	4.1	5.5	4.5	5.6	4.5	4.9	1.2	1.2	1.3	1.1	1	1.2	1.3	1.3	1.3	1	1.19
			3	4.2	6.4	4.3	3.5	4.6	5.9	5.2	3.7	5.1	5.9	4.88	1.2	1.3	1.2	1	1.2	1	1.3	1.1	1.3	1.3	1.19
		HY49	1	6.2	5.9	3.3	6	3.7	3.7	6.5	2	5.6	4.3	4.72	0.9	1	1.1	1.1	1	1	1.5	0.9	1.4	1	1.09
			2	6	5.6	2	7	6.4	7.1	6.9	5.2	7.7	5.9	5.98	1	1.3	1.4	1.7	1.9	1.1	1.8	1.9	1	1.2	1.43
			3	7.1	4.2	5.7	7.2	5.8	4.1	5.5	7.2	8	5.5	6.03	0.9	1.4	1.1	1.6	1.4	1.4	1.6	1.9	1.9	1.4	1.46
	SA	ZY15	1	7	7.9	8.4	6.7	6.1	4.7	6.8	5.9	4	5.3	6.28	0.9	1.8	1	1.9	1.7	1.6	1.9	1.9	1.7	1.4	1.58
			2	3.1	4	6	7.1	4.8	3.7	6.5	5.6	5	4	4.98	1.2	1.6	1.1	1	1.9	1.8	1.6	1.4	1.9	1.7	1.52
			3	7.2	5.5	5.6	3.7	5.4	3.9	4.2	4	5.7	3.4	4.86	1.1	1.9	1.1	1.9	1.5	1.7	1.6	1.6	1.9	1.9	1.62
		HY49	1	7.2	8.1	8.1	8.1	7.5	8.5	7.4	7.1	5.1	5	7.21	0.9	1	1.4	1.1	1.4	0.9	1.5	1.8	1.6	1	1.26
			2	6.5	6.6	3.5	5.5	4.6	4.5	4.5	3.5	5.7	4.7	4.96	0.9	1.1	1.9	1.1	1.4	1	1.2	1.2	5	1.9	1.67
			3	6	7.1	6.3	6.5	6.1	2.2	4.5	4.9	7.5	7.4	5.85	1.2	1	1.2	0.8	1.9	0.9	1.7	0.7	1.3	1	1.17
	GA	ZY15	1	5.1	6	5.7	6.2	8.7	4.2	6.6	4.8	3.7	7.3	5.83	2	2.1	1.6	1.9	1.8	2.3	1.7	2.7	1.8	1.9	1.98
			2	3.5	6.6	5.7	6.2	4.4	8.6	6	6.2	6.6	6.9	6.07	1.7	1.5	1.7	1.7	1.5	2	1.8	1.8	2.4	2	1.81
			3	8.8	4.6	4.9	4.8	4.6	6.5	4.9	6.3	6.9	5	5.73	2.6	1.7	2.4	1.9	1.8	2.4	1.6	2.6	1.9	2.3	2.12
		HY49	1	5.2	3	6.9	7.3	6.3	6.7	4.7	5.9	6	6.4	5.84	1.5	2.4	1.4	2.4	1.7	1.9	2.7	1.5	1.7	1.9	1.91
			2	5	5.9	5.7	6	5.8	4.6	5.9	3.6	5.9	4.3	5.27	1.6	1.8	1.6	1.9	1.2	2.2	1.5	2.6	2.3	1.6	1.83
			3	5.6	6.5	6.7	2.8	4.1	7.5	8.5	7.4	5.5	9.3	6.39	2.2	1.3	1.7	1.6	2.2	1.9	2.6	1.7	1.8	2.5	1.95
	SNP	ZY15	1	6.8	5.2	4.1	6.5	4.7	5.3	6.2	5	5.6	4.3	5.37	1.5	1.2	2.5	1.5	1.4	1.5	1	1	1.4	1.3	1.43
			2	4	5	6.1	3.9	5.4	7	5.2	6	4.8	6.5	5.39	1.3	1	1.3	1.3	1.6	1.7	1	1.2	1	1.6	1.3
			3	3.8	5.3	6.7	3.6	7.6	6.2	4	4.6	3.7	6.7	5.22	1.1	1.7	1.1	1.6	1.4	1.3	1.2	1.2	1.6	1	1.32
		HY49	1	6.4	7.5	6	7.1	6.8	5.1	4.1	7	5.9	5.1	6.1	1.2	1.1	1.1	1.4	1	1	1.6	1.6	1.7	1.7	1.34
			2	5.9	7.9	5.5	6.9	6.9	3.9	5.3	3.3	3.3	6.8	5.57	0.7	0.6	1	1.9	1.9	1.6	1.7	1.7	1.5	1.1	1.37
			3	5.3	6.1	5.9	5.2	6.2	4.5	7.7	5.8	8.5	5.9	6.11	1	0.7	1.8	1.8	1.6	1.7	1.2	1.2	1.6	1.4	1.4
	CaCL2	ZY15	1	5.9	3.4	2.9	5.2	5.2	7.9	5.7	4.7	4.8	3.2	4.89	0.9	1.2	1.2	1.1	0.9	1.2	1.1	1.1	1.4	1	1.11
			2	5.4	4	7.5	3.4	6.2	3	5.4	4.9	3.6	5.8	4.92	1.4	1.2	1.1	0.9	1.3	1.7	0.8	0.8	1	0.7	1.09
			3	8.5	4	6.1	3.8	6.5	6.3	5.8	3.3	5.5	5	5.48	2.2	1.2	1	0.8	1.1	1.5	1.5	1.5	1	1.3	1.31
		HY49	1	5.5	6	4	7.2	5.2	4.3	5.3	6.5	4.9	6.5	5.54	1.8	1.9	0.9	2	1.1	1.9	1	1.4	1.9	2.3	1.62
			2	7.1	2.5	4	6.6	4.1	6.9	6	4.9	6.5	5.7	5.43	1	1.7	2.4	1.3	1.4	1	1.6	1.1	1.2	1.4	1.41
			3	8.2	2.7	7.3	5.4	6.5	6.1	2.9	4.9	3.4	7.4	5.48	1.6	1	1.7	1.1	1.6	2.3	1.1	1.5	1.9	1.8	1.56
	ABA	ZY15	1	5.7	1.8	5.3	4.2	6.9	5.7	5.3	7.9	4.6	6.5	5.39	1.1	1.6	1.2	1.9	1.8	1.9	1.7	1.7	1.8	1.7	1.64
			2	7.5	6.7	6.3	5.7	6.5	6.1	8.3	5.8	6	4.7	6.36	1.3	1.3	1.5	1.2	1	1.2	1	1.9	1.1	1.1	1.26
			3	5.8	5.4	6.6	5	4.2	5.1	5.4	3	5.2	7.7	5.34	0.9	1	1.9	1.1	1.9	1.1	1.1	1.1	1.6	1.8	1.35
		HY49	1	6.1	7.2	6.1	5.5	4	7.2	6.8	5.9	4	6.4	5.92	1.1	1.1	1.8	1.6	1.2	1.8	1.2	1.2	1.1	1.9	1.4
			2	4.6	7.1	4.5	6	6.4	7.5	7	8.5	4.7	9.2	6.55	1	1.4	1.2	1	1.8	1.8	1.4	1.6	1.5	1.2	1.39
			3	5	8.3	3.1	6.5	6.7	3.2	4.7	7.3	6.7	7.5	5.9	1.9	1	1.1	1.1	1.1	1.6	2.2	1.9	1.8	1.2	1.49
低温干旱组情况记录表
温度	引发	品种	重复	根长										平均值	芽长										平均值
				1	2	3	4	5	6	7	8	9	10		1	2	3	4	5	6	7	8	9	10
15	control	ZY15	1	1.8	2.2	1.3	1.3	2.1	2.8	2.5	1.3	1.8	2	1.91	0.9	0.8	1	0.8	0.9	1.2	1	1	1	1.2	0.98
			2	1.2	2.1	1.5	2.5	1.1	1.6	1	1.3	1.6	1.6	1.55	0.8	0.8	0.7	0.6	1	0.7	0.8	0.7	0.9	0.8	0.78
			3	2	2.2	3	1.6	2.4	1.4	2	1.2	1.9	2.7	2.04	0.9	0.7	0.9	0.8	0.9	0.9	0.9	0.8	1	0.7	0.85
		HY49	1	1.2	1	1.7	1.2	1.1	1.2	1.2	1.8	1	1.8	1.32	1.4	1.5	1.6	1.9	1.4	1.3	1.1	1.4	1.4	1.2	1.42
			2	1.2	1.5	1.3	1.2	1.5	1.8	1.2	1.5	1.3	1.2	1.37	1.5	1.4	1.2	1.5	1.3	1.5	1.7	1.2	1.5	1.6	1.44
			3	1	1.5	1	1.5	1.5	1	1.5	1.7	1	1	1.27	1.4	1	1.6	1.4	1.4	1.3	1.2	1.6	1.6	1.4	1.39
	H2O	ZY15	1	3	2.6	2	2.1	1.7	2.5	1	1.5	1.8	1.2	1.94	0.8	1	1.2	1	1.2	1	0.8	1	1.2	0.9	1.01
			2	1.5	2.5	2.5	2.2	1.9	2.3	2.1	2.6	2	1.7	2.13	1	0.9	1	1.2	0.9	1.2	1	0.9	1.3	1	1.04
			3	2.3	2.3	1.8	1.9	2.5	2	2.8	1.2	1.7	1.8	2.03	1.2	1.1	0.7	1.2	1	1.2	0.8	0.9	1.3	1.1	1.05
		HY49	1	1.9	1.3	1.8	2	1.5	1.8	2	2	1.5	1.6	1.74	1.5	1.2	1.4	1.9	1.1	1.4	1.1	1.5	1.5	1.2	1.38
			2	1.9	2.1	1.3	1.6	1.2	1.4	1.5	1.5	1.5	1.2	1.52	1.6	1.6	1.4	1.3	1.3	1	1.5	1.5	1.5	1.5	1.42
			3	1.4	1.2	1.3	1.6	1	1	1.9	1	1	1.5	1.29	1.8	1.8	1.9	1.8	1.8	1.8	2	2	1.5	1.4	1.78
	SA	ZY15	1	2.6	3	3	3.8	3.8	3	2.7	1.8	2.4	2.6	2.87	1.3	1.3	0.8	1	0.9	1.2	1	0.9	1.2	1	1.06
			2	2.6	2.7	2.4	3.1	1.1	2	1.5	2.4	2	2.5	2.23	1.1	1	0.7	1	0.7	1.3	1.2	1.1	0.8	1.2	1.01
			3	2	2.1	2.5	2.1	3.3	1.9	2	2.6	1.3	1.7	2.15	1.1	0.9	1	1.2	1.1	1	0.8	1.2	1	1	1.03
		HY49	1	3.1	2.3	3.6	3.3	3.7	2.2	3.6	3.1	2.9	3.1	3.09	1.4	1.6	1.4	1.1	1.3	1.4	1.2	1.4	1.5	1.2	1.35
			2	2.3	3.3	2.2	3	3.9	3.5	2	3.9	4.4	3.1	3.16	1.4	1.5	1.4	1.5	1.1	1.3	1.5	1.7	1.3	1.1	1.38
			3	3.4	3.7	3.3	2.3	3.9	3.9	3.7	3	3.6	3.7	3.45	1.3	1.6	1.2	1.3	1.1	1.5	1.3	1.3	1.3	1.4	1.33
	GA	ZY15	1	2	1.7	1.8	2	2.1	2.2	3.4	2.3	2.5	1.8	2.18	1.7	1.5	1.8	2.2	2.1	2.1	1.4	1.2	1.5	2.2	1.77
			2	1.8	1.5	2.2	2.2	2	2.4	1.5	2	1.5	2.2	1.93	2	1	1.6	1.5	1.2	1.8	1.2	1.3	1	1	1.36
			3	2.1	1.3	2.3	2.5	2.5	1.8	1.5	1.5	2.5	2.3	2.03	2.1	1.7	1.8	1.2	1.3	2.1	1.5	2.1	1.6	1.4	1.68
		HY49	1	2.5	3.4	3.1	2.6	3.6	3.4	3.9	2.5	3.2	3.5	3.17	2.2	2.1	2.1	1.8	2	1.5	2.1	1	1.8	1.4	1.8
			2	3.1	3.1	2.3	4.2	2.2	3.6	2.5	3	4.8	3.8	3.26	1.8	1.3	1	1.3	1	1.1	0.9	1.4	1.7	1.2	1.27
			3	4.1	2.3	3.6	3.4	3.5	3.3	4.3	3.5	2.3	2.4	3.27	2.2	1.2	1.7	1.4	1.2	1.5	1.2	1.3	1.2	1.5	1.44
	SNP	ZY15	1	1.5	4.9	4.5	5	3.9	3.9	3.8	4.2	4.3	2	3.8	1.6	1.2	1.5	0.9	1.1	1.2	1.4	1	0.8	1.3	1.2
			2	1.7	4	4.5	4.1	2.5	4.2	3.8	5	4.2	4.5	3.85	1.3	1.3	1.2	1	1.3	1	1.2	1.4	1	1.4	1.21
			3	3	3.2	4.6	4.6	4	3	2.3	4.9	4.3	2.7	3.66	1.4	0.8	0.7	1.1	0.8	1.1	1	0.7	1.1	1.1	0.98
		HY49	1	2.4	1.4	1.7	1.5	2.3	1.3	1	1	1.5	1	1.51	1	1.3	0.9	1.3	0.8	1.4	0.6	0.8	1.2	0.8	1.01
			2	4	1.3	1	1.3	1.2	1	1.5	1.7	1.5	1.3	1.58	1.3	1	0.8	1.5	0.8	1	1.3	1.2	0.9	1	1.08
			3	3.1	1.5	1.7	1.3	1.2	1	1	1	1.8	1.5	1.51	1.4	1.2	0.8	0.9	1	1.2	1.1	1.3	1.1	1.3	1.13
	CaCL2	ZY15	1	3.3	1.9	1.9	2	2.1	2.6	2.7	1.7	2	1.5	2.17	1.2	1	1	0.9	1	1	0.8	1.1	0.9	1.1	1
			2	2.3	1.9	1.5	2.5	1.6	2.3	2.5	2	3.7	1.3	2.16	0.9	0.9	0.9	0.9	0.7	1	1.1	0.8	1	0.8	0.9
			3	1	2.1	2.7	2	2.7	1.8	3.7	2	1.9	1.7	2.16	0.8	0.6	0.8	1.1	1	0.7	0.7	0.8	0.8	0.8	0.81
		HY49	1	5	4	4.9	3.7	5	4	5.2	3.5	3.7	3.5	4.25	1.4	1.2	1.5	1.4	0.8	1.4	1	1.3	1.5	1.2	1.27
			2	4.3	3	4.7	2.7	4.6	2.4	4.5	3.9	3.3	3.9	3.73	1.2	1	0.8	1	1.3	1.2	0.8	1.1	1	0.9	1.03
			3	4.3	1.5	4	4	2.6	2.1	4.7	2.7	3	2.4	3.13	1.5	0.6	1.4	1.3	0.7	0.8	1.3	1	1.2	1.2	1.1
	ABA	ZY15	1	1.5	1.5	2.5	2	1.7	2.2	2.5	2.5	3.4	3.5	2.33	1.5	1.1	1.1	1	1	1.4	1.2	1	1.3	1	1.16
			2	2	1.2	2.3	3.2	3.3	2.3	2.6	2.2	2.6	3.2	2.49	1.3	1.6	1.2	1.6	1.5	1.1	1.4	1.2	1.2	1	1.31
			3	3.3	1.3	3	2.5	2.1	2.3	2.1	2	3.2	2.2	2.4	1.3	1.7	1.2	1.4	1.7	1.3	1.3	1.4	1.2	1.3	1.38
		HY49	1	2.6	3.8	2.3	3.4	2.3	4.2	2.7	3.4	2.4	3.3	3.04	1.3	1	1.7	1.4	1.5	1.4	1.8	1.6	1.3	1	1.4
			2	3.7	2.2	3.2	5.4	3.4	2.9	2.1	3.4	4	3.5	3.38	1.4	1.4	1.5	1	1.4	1.6	1.2	1	1.6	1.6	1.37
			3	4	4.1	3	3.3	4.2	2.2	3.3	3.7	2	2	3.18	1.4	1	1.5	1.6	1.5	1.3	1	1.5	1.3	1.4	1.35
