# Supplementary material for: Effects of seed priming treatments on the germination and development of two rapeseed (Brassica napus L.) varieties under the co-influence of low temperature and drought
Source: PLoS One. 2021 Sep 16;16(9):e0257236. doi: 10.1371/journal.pone.0257236 (PMC8445418; doi:10.1371/journal.pone.0257236)
Supplement: S1 Data — (ZIP) [file pone.0257236.s001.zip › Experiment 3ú¦seed priming/32-growth characteristics/SFW and SDW.xlsx]

## Sheet: raw data
Records of the control
temperature	Priming	Cultivar	count	SFW(g)	SDW(g)
20	control	ZY15	1	0.2024	0.0343
			2	0.198	0.0311
			3	0.2054	0.0327
		HY49	1	0.1553	0.0264
			2	0.1718	0.0265
			3	0.1635	0.0267
	H2O	ZY15	1	0.2152	0.0333
			2	0.2429	0.0368
			3	0.2481	0.0356
		HY49	1	0.1523	0.0246
			2	0.1605	0.0236
			3	0.1725	0.0232
	SA	ZY15	1	0.2264	0.0368
			2	0.2655	0.0403
			3	0.2447	0.0415
		HY49	1	0.1517	0.0263
			2	0.1807	0.025
			3	0.1628	0.0253
	GA	ZY15	1	0.3009	0.0351
			2	0.2601	0.0282
			3	0.2933	0.0299
		HY49	1	0.1756	0.0249
			2	0.1909	0.028
			3	0.1908	0.0269
	SNP	ZY15	1	0.2615	0.0409
			2	0.2542	0.0384
			3	0.2051	0.0304
		HY49	1	0.1572	0.0225
			2	0.1782	0.0256
			3	0.1704	0.0242
	CaCL2	ZY15	1	0.3198	0.0461
			2	0.306	0.0427
			3	0.3273	0.0401
		HY49	1	0.1068	0.0254
			2	0.182	0.0253
			3	0.1853	0.0268
	ABA	ZY15	1	0.2303	0.0367
			2	0.2391	0.034
			3	0.2302	0.0339
		HY49	1	0.182	0.0275
			2	0.1886	0.0247
			3	0.1605	0.0225
Records of the stress
temperature	Priming	Cultivar	count	SFW(g)	SDW(g)
15	control	ZY15	1	0.1843	0.0428
			2	0.1889	0.0328
			3	0.2096	0.0273
		HY49	1	0.1146	0.0286
			2	0.1342	0.0322
			3	0.1387	0.0305
	H2O	ZY15	1	0.1284	0.0228
			2	0.1759	0.0394
			3	0.1551	0.0329
		HY49	1	0.1377	0.0314
			2	0.1294	0.0306
			3	0.1248	0.028
	SA	ZY15	1	0.1941	0.0415
			2	0.2209	0.0444
			3	0.1609	0.0334
		HY49	1	0.1606	0.0346
			2	0.1369	0.0292
			3	0.1333	0.0309
	GA	ZY15	1	0.182	0.0349
			2	0.1936	0.0377
			3	0.1732	0.0299
		HY49	1	0.155	0.0306
			2	0.1485	0.0338
			3	0.1608	0.0307
	SNP	ZY15	1	0.2172	0.0409
			2	0.1819	0.0305
			3	0.1816	0.0329
		HY49	1	0.1375	0.0332
			2	0.1316	0.0312
			3	0.1147	0.0277
	CaCL2	ZY15	1	0.1675	0.0307
			2	0.1324	0.025
			3	0.1313	0.0178
		HY49	1	0.1249	0.0297
			2	0.1248	0.0309
			3	0.1155	0.0296
	ABA	ZY15	1	0.1637	0.034
			2	0.1672	0.0338
			3	0.183	0.0342
		HY49	1	0.1437	0.0337
			2	0.1348	0.0304
			3	0.1275	0.0305
