# Supplementary material for: Effects of seed priming treatments on the germination and development of two rapeseed (Brassica napus L.) varieties under the co-influence of low temperature and drought
Source: PLoS One. 2021 Sep 16;16(9):e0257236. doi: 10.1371/journal.pone.0257236 (PMC8445418; doi:10.1371/journal.pone.0257236)
Supplement: S1 Data — (ZIP) [file pone.0257236.s001.zip › Experiment 3ú¦seed priming/33-Photosynthesis/331-Ci.xlsx]

## Sheet: raw data
		Ci
Cultivar	Priming	Stress	count1	count2	count3
ZY15	Control	T25W0	323	286	312
ZY15	Control	T15W15	347	354	312
ZY15	H2O	T25W0	287	301	268
ZY15	H2O	T15W15	318	362	311
ZY15	SA	T25W0	325	304	337
ZY15	SA	T15W15	381	354	337
ZY15	GA	T25W0	245	261	239
ZY15	GA	T15W15	276	300	294
ZY15	SNP	T25W0	234	253	249
ZY15	SNP	T15W15	301	269	288
ZY15	CaCl2	T25W0	305	279	302
ZY15	CaCl2	T15W15	354	311	380
ZY15	ABA	T25W0	243	276	283
ZY15	ABA	T15W15	295	290	267
HY49	Control	T25W0	302	291	342
HY49	Control	T15W15	411	352	403
HY49	H2O	T25W0	344	303	284
HY49	H2O	T15W15	412	386	399
HY49	SA	T25W0	349	379	344
HY49	SA	T15W15	435	382	374
HY49	GA	T25W0	288	276	283
HY49	GA	T15W15	348	361	302
HY49	SNP	T25W0	295	283	271
HY49	SNP	T15W15	333	286	270
HY49	CaCl2	T25W0	285	301	328
HY49	CaCl2	T15W15	359	327	371
HY49	ABA	T25W0	295	274	266
HY49	ABA	T15W15	328	351	322
