# Supplementary material for: Effects of seed priming treatments on the germination and development of two rapeseed (Brassica napus L.) varieties under the co-influence of low temperature and drought
Source: PLoS One. 2021 Sep 16;16(9):e0257236. doi: 10.1371/journal.pone.0257236 (PMC8445418; doi:10.1371/journal.pone.0257236)
Supplement: S1 Data — (ZIP) [file pone.0257236.s001.zip › Experiment 3ú¦seed priming/33-Photosynthesis/332-Gs.xlsx]

## Sheet: raw data
		Gs
Cultivar	Priming	Stress	count1	count2	count3
ZY15	Control	T25W0	54	49	48
ZY15	Control	T15W15	34	28	30
ZY15	H2O	T25W0	65	69	72
ZY15	H2O	T15W15	29	44	35
ZY15	SA	T25W0	78	73	64
ZY15	SA	T15W15	48	49	63
ZY15	GA	T25W0	75	78	76
ZY15	GA	T15W15	84	79	79
ZY15	SNP	T25W0	82	120	89
ZY15	SNP	T15W15	39	40	44
ZY15	CaCl2	T25W0	78	72	77
ZY15	CaCl2	T15W15	60	64	51
ZY15	ABA	T25W0	63	61	66
ZY15	ABA	T15W15	43	39	40
HY49	Control	T25W0	46	43	48
HY49	Control	T15W15	35	37	30
HY49	H2O	T25W0	55	63	58
HY49	H2O	T15W15	40	46	38
HY49	SA	T25W0	46	42	47
HY49	SA	T15W15	46	49	39
HY49	GA	T25W0	67	54	61
HY49	GA	T15W15	59	66	62
HY49	SNP	T25W0	62	62	68
HY49	SNP	T15W15	50	55	62
HY49	CaCl2	T25W0	66	61	49
HY49	CaCl2	T15W15	47	40	41
HY49	ABA	T25W0	49	57	54
HY49	ABA	T15W15	33	37	32
