# Supplementary material for: Effects of seed priming treatments on the germination and development of two rapeseed (Brassica napus L.) varieties under the co-influence of low temperature and drought
Source: PLoS One. 2021 Sep 16;16(9):e0257236. doi: 10.1371/journal.pone.0257236 (PMC8445418; doi:10.1371/journal.pone.0257236)
Supplement: S1 Data — (ZIP) [file pone.0257236.s001.zip › Experiment 3ú¦seed priming/33-Photosynthesis/333-Pn.xlsx]

## Sheet: raw data
		Pn
Cultivar	Priming	Stress	count1	count2	count3
ZY15	Control	T25W0	10.2	10.3	10.7
ZY15	Control	T15W15	4.8	5.1	5.6
ZY15	H2O	T25W0	12.9	9.3	8.7
ZY15	H2O	T15W15	5.3	5.8	7.2
ZY15	SA	T25W0	10.3	10.2	10.9
ZY15	SA	T15W15	7.2	8.3	6.8
ZY15	GA	T25W0	14.9	13.5	13.2
ZY15	GA	T15W15	8.3	8.5	8.1
ZY15	SNP	T25W0	14.3	14.7	14.5
ZY15	SNP	T15W15	9.4	6.4	10.2
ZY15	CaCl2	T25W0	12.4	12.9	10.8
ZY15	CaCl2	T15W15	9.4	9	9.2
ZY15	ABA	T25W0	11.8	10.2	10.4
ZY15	ABA	T15W15	5.3	5.6	5.8
HY49	Control	T25W0	9.6	11.8	10
HY49	Control	T15W15	2.8	4.1	4.6
HY49	H2O	T25W0	13.7	8.9	10.7
HY49	H2O	T15W15	4.3	5.9	5.4
HY49	SA	T25W0	14.5	8.9	16.5
HY49	SA	T15W15	7.5	5	5.6
HY49	GA	T25W0	13.4	9.6	12.1
HY49	GA	T15W15	8.3	8.7	8.7
HY49	SNP	T25W0	7.3	8.9	8.8
HY49	SNP	T15W15	6.3	6.6	7.2
HY49	CaCl2	T25W0	13.9	13.6	13.5
HY49	CaCl2	T15W15	8.7	8.4	8.6
HY49	ABA	T25W0	9.4	9.4	10.5
HY49	ABA	T15W15	4.7	4.8	4.3
