# Supplementary material for: Effects of seed priming treatments on the germination and development of two rapeseed (Brassica napus L.) varieties under the co-influence of low temperature and drought
Source: PLoS One. 2021 Sep 16;16(9):e0257236. doi: 10.1371/journal.pone.0257236 (PMC8445418; doi:10.1371/journal.pone.0257236)
Supplement: S1 Data — (ZIP) [file pone.0257236.s001.zip › Experiment 3ú¦seed priming/34-antioxidant enzymes/340-relative electric content.xlsx]

## Sheet: raw data
Cultivar	Priming	Stress	12h after immersion				after heating				relative electric conductivity
			count1	count2	count3		count1	count2	count3		count1	count2	count3
ZY15	Control	T25W0	0.302	0.309	0.318		1.208	1.154	1.413		0.25	0.267764	0.225053
ZY15	Control	T15W15	0.355	0.245	0.306		1.204	1.11	1.095		0.29485	0.220721	0.279452
ZY15	H2O	T25W0	0.323	0.276	0.272		1.316	1.26	1.253		0.245441	0.219048	0.217079
ZY15	H2O	T15W15	0.32	0.287	0.312		1.313	1.28	1.378		0.243717	0.224219	0.226415
ZY15	SA	T25W0	0.262	0.282	0.255		1.491	1.531	1.422		0.175721	0.184193	0.179325
ZY15	SA	T15W15	0.296	0.337	0.307		1.451	1.663	1.335		0.203997	0.202646	0.229963
ZY15	GA	T25W0	0.249	0.26	0.245		1.2224	1.263	1.207		0.203698	0.205859	0.202983
ZY15	GA	T15W15	0.355	0.282	0.263		1.623	1.349	1.461		0.218731	0.209044	0.180014
ZY15	SNP	T25W0	0.298	0.253	0.233		1.2858	1.343	1.174		0.231762	0.188384	0.198467
ZY15	SNP	T15W15	0.285	0.266	0.326		1.35	1.159	1.705		0.211111	0.229508	0.191202
ZY15	CaCl2	T25W0	0.242	0.27	0.305		1.076	1.171	1.202		0.224907	0.230572	0.253744
ZY15	CaCl2	T15W15	0.259	0.282	0.277		1.25	1.505	1.294		0.2072	0.187375	0.214065
ZY15	ABA	T25W0	0.333	0.265	0.242		1.648	1.508	1.318		0.202063	0.175729	0.183612
ZY15	ABA	T15W15	0.276	0.384	0.332		1.507	1.457	1.491		0.183145	0.263555	0.222669
HY49	Control	T25W0	0.34	0.283	0.374		1.289	1.344	1.764		0.26377	0.210565	0.212018
HY49	Control	T15W15	0.314	0.238	0.24		1.155	1.128	1.191		0.271861	0.210993	0.201511
HY49	H2O2	T25W0	0.374	0.316	0.265		1.556	1.707	1.208		0.24036	0.18512	0.219371
HY49	H2O2	T15W15	0.348	0.33	0.201		1.067	1.271	1.301		0.326148	0.259638	0.154497
HY49	SA	T25W0	0.299	0.268	0.266		1.411	1.458	1.545		0.211906	0.183813	0.172168
HY49	SA	T15W15	0.24876	0.251495	0.285192		1.382	1.405	1.398		0.18	0.179	0.204
HY49	GA	T25W0	0.261	0.262	0.296		1.308	1.381	1.318		0.199541	0.189718	0.224583
HY49	GA	T15W15	0.256	0.283	0.373		1.399	1.628	1.68		0.182988	0.173833	0.222024
HY49	SNP	T25W0	0.253	0.272	0.298		1.304	1.373	1.329		0.194018	0.198106	0.224229
HY49	SNP	T15W15	0.243	0.38	0.34		1.246	1.225	1.337		0.195024	0.310204	0.254301
HY49	CaCl2	T25W0	0.307	0.32	0.281		1.559	1.374	1.454		0.196921	0.232897	0.19326
HY49	CaCl2	T15W15	0.294	0.255	0.261		1.403	1.261	1.352		0.209551	0.20222	0.193047
HY49	ABA	T25W0	0.288	0.343	0.324		1.715	1.684	1.705		0.16793	0.203682	0.190029
HY49	ABA	T15W15	0.288	0.335	0.305		1.325	1.576	1.828		0.217358	0.212563	0.166849
