# Supplementary material for: Effects of seed priming treatments on the germination and development of two rapeseed (Brassica napus L.) varieties under the co-influence of low temperature and drought
Source: PLoS One. 2021 Sep 16;16(9):e0257236. doi: 10.1371/journal.pone.0257236 (PMC8445418; doi:10.1371/journal.pone.0257236)
Supplement: S1 Data — (ZIP) [file pone.0257236.s001.zip › Experiment 3ú¦seed priming/34-antioxidant enzymes/340-relative water content.xlsx]

## Sheet: 原始数据
Cultivar	Priming	Stress	Weight at sampling				Weight after immersion				Weight after drying				relative water content
			count1	count2	count3		count1	count2	count3		count1	count2	count3		count1	count2	count3
ZY15	Control	T25W0	0.2556	0.2521	0.266		0.2736	0.2571	0.2929		0.021	0.0148	0.0214		0.928741	0.979364	0.900921
ZY15	Control	T15W15	0.2575	0.2688	0.25		0.2605	0.275	0.2637		0.0233	0.0223	0.0221		0.987352	0.975465	0.943295
ZY15	H2O	T25W0	0.2514	0.2631	0.2515		0.2763	0.2728	0.266		0.0203	0.0181	0.0219		0.902734	0.961916	0.940598
ZY15	H2O	T15W15	0.2741	0.2571	0.2701		0.2986	0.2682	0.2744		0.0229	0.0216	0.0206		0.911135	0.954988	0.983058
ZY15	SA	T25W0	0.2499	0.2672	0.2597		0.2628	0.2707	0.2835		0.0202	0.0232	0.0266		0.946826	0.985859	0.907357
ZY15	SA	T15W15	0.2646	0.2709	0.2512		0.2753	0.2903	0.2654		0.0196	0.0209	0.0201		0.958154	0.927988	0.942112
ZY15	GA	T25W0	0.267	0.2696	0.2699		0.2766	0.2801	0.2822		0.0205	0.0238	0.0201		0.962515	0.959032	0.953071
ZY15	GA	T15W15	0.2661	0.2782	0.2521		0.2712	0.2897	0.2631		0.0177	0.0204	0.0162		0.979882	0.957297	0.955448
ZY15	SNP	T25W0	0.2498	0.2632	0.2558		0.257	0.2783	0.2646		0.0181	0.0209	0.0193		0.969862	0.941336	0.964126
ZY15	SNP	T15W15	0.2607	0.2677	0.2708		0.274	0.2751	0.2711		0.019	0.0221	0.0181		0.947843	0.970751	0.998814
ZY15	CaCl2	T25W0	0.278	0.2763	0.2656		0.2834	0.2877	0.2755		0.023	0.0226	0.0192		0.979263	0.956997	0.961373
ZY15	CaCl2	T15W15	0.2641	0.2662	0.2685		0.2726	0.2804	0.284		0.0198	0.0209	0.0193		0.966377	0.945279	0.941443
ZY15	ABA	T25W0	0.2586	0.2675	0.2501		0.265	0.2807	0.2654		0.0187	0.021	0.0208		0.974015	0.949172	0.937449
ZY15	ABA	T15W15	0.2665	0.2738	0.2637		0.2928	0.2817	0.2934		0.0195	0.0171	0.0207		0.903769	0.970144	0.891089
HY49	Control	T25W0	0.2785	0.253	0.2694		0.2885	0.2762	0.2835		0.0229	0.0238	0.021		0.962349	0.908082	0.946286
HY49	Control	T15W15	0.2769	0.2591	0.266		0.3094	0.2858	0.2936		0.0204	0.0184	0.0185		0.887543	0.90015	0.899673
HY49	H2O	T25W0	0.2607	0.2763	0.2731		0.2683	0.2785	0.2828		0.0196	0.0204	0.0221		0.969441	0.991476	0.962792
HY49	H2O	T15W15	0.2603	0.2548	0.26		0.2858	0.276	0.285		0.0187	0.0189	0.0194		0.90453	0.917542	0.905873
HY49	SA	T25W0	0.2668	0.255	0.2553		0.2813	0.2631	0.2656		0.0197	0.0211	0.0201		0.944572	0.966529	0.958045
HY49	SA	T15W15	0.267	0.2568	0.268		0.2758	0.268	0.2745		0.0205	0.023	0.02		0.965531	0.954286	0.97446
HY49	GA	T25W0	0.2627	0.2506	0.2626		0.2729	0.2627	0.2738		0.0203	0.0196	0.0195		0.95962	0.950226	0.955958
HY49	GA	T15W15	0.2752	0.2743	0.2662		0.3024	0.2901	0.2851		0.0189	0.0187	0.0178		0.904056	0.941783	0.929293
HY49	SNP	T25W0	0.2575	0.2746	0.258		0.2664	0.2855	0.2638		0.0197	0.0199	0.0206		0.963924	0.958961	0.976151
HY49	SNP	T15W15	0.2614	0.2716	0.2653		0.2789	0.2846	0.292		0.019	0.0184	0.0184		0.932666	0.951165	0.902412
HY49	CaCl2	T25W0	0.2561	0.264	0.2758		0.2654	0.2695	0.2893		0.0185	0.0199	0.0173		0.962333	0.977965	0.950368
HY49	CaCl2	T15W15	0.2773	0.2587	0.2653		0.2953	0.256	0.2829		0.0242	0.0217	0.0198		0.933604	1.01152	0.933105
HY49	ABA	T25W0	0.2689	0.2543	0.2709		0.2702	0.271	0.2945		0.0214	0.0226	0.0234		0.994775	0.93277	0.912947
HY49	ABA	T15W15	0.2595	0.2526	0.253		0.2764	0.2798	0.2905		0.0163	0.0205	0.0185		0.935025	0.895102	0.862132
