# Supplementary material for: Effects of seed priming treatments on the germination and development of two rapeseed (Brassica napus L.) varieties under the co-influence of low temperature and drought
Source: PLoS One. 2021 Sep 16;16(9):e0257236. doi: 10.1371/journal.pone.0257236 (PMC8445418; doi:10.1371/journal.pone.0257236)
Supplement: S1 Data — (ZIP) [file pone.0257236.s001.zip › Experiment 3ú¦seed priming/34-antioxidant enzymes/341-SOD.xlsx]

## Sheet: 原始数据
			吸光度				鲜重				SOD
品种	引发方式	胁迫处理	重复一	重复二	重复三		重复一	重复二	重复三		重复一	重复二	重复三				品种	引发方式	胁迫处理
ZY15	干种子	T25W0	0.182	0.205	0.178		0.22	0.1915	0.1894		108.049	112.664	127.522	116.079			ZY15	干种子	T25W0
ZY15	干种子	T15W15	0.248	0.255	0.218		0.2164	0.2023	0.2163		80.3289	82.6939	93.3283	85.4504			ZY15	干种子	T15W15
ZY15	H2O	T25W0	0.261	0.265	0.262		0.1902	0.1901	0.2211		85.3266	83.3627	72.9699	80.5531			ZY15	H2O	T25W0
ZY15	H2O	T15W15	0.242	0.251	0.211		0.2045	0.1996	0.2181		87.7454	85.6854	95.5576	89.6628			ZY15	H2O	T15W15
ZY15	SA	T25W0	0.255	0.25	0.25		0.1863	0.1856	0.1868		90.1874	93.0993	92.5013	91.9293	-0.208043		ZY15	SA	T25W0
ZY15	SA	T15W15	0.271	0.238	0.318		0.1925	0.2013	0.1905		79.1358	90.9973	56.9088	75.6806			ZY15	SA	T15W15
ZY15	GA	T25W0	0.29	0.286	0.24		0.209	0.2043	0.2064		64.4049	67.7557	88.3425	73.501	-0.3668	-0.0875456	ZY15	GA	T25W0
ZY15	GA	T15W15	0.234	0.295	0.221		0.1923	0.2141	0.182		97.2001	60.6756	109.377	89.0841			ZY15	GA	T15W15
ZY15	SNP	T25W0	0.269	0.223	0.267		0.194	0.2385	0.1942		79.4874	82.6819	80.3681	80.8458	-0.303526		ZY15	SNP	T25W0
ZY15	SNP	T15W15	0.203	0.249	0.251		0.2143	0.1851	0.1978		100.741	93.4075	86.4651	93.5378			ZY15	SNP	T15W15
ZY15	CaCl2	T25W0	0.277	0.234	0.22		0.1991	0.1943	0.2217		73.6961	96.1996	90.212	86.7026	-0.25307	0.076341	ZY15	CaCl2	T25W0
ZY15	CaCl2	T15W15	0.21	0.234	0.228		0.1982	0.1934	0.2063		121.828	114.763	109.951	115.514			ZY15	CaCl2	T15W15
ZY15	ABA	T25W0	0.242	0.262	0.248		0.186	0.1856	0.2082		96.4727	86.6097	83.4927	88.8584	0.234499	-0.103103	ZY15	ABA	T25W0
ZY15	ABA	T15W15	0.27	0.327	0.252		0.2006	0.2211	0.2098		96.0533	66.1879	98.8165	87.0192	-0.0183601	0.0294832	ZY15	ABA	T15W15
HY49	干种子	T25W0	0.295	0.253	0.31		0.1812	0.1861	0.209		71.6517	91.3103	55.2694	72.7438			HY49	干种子	T25W0
HY49	干种子	T15W15	0.283	0.319	0.265		0.213	0.2073	0.2089		85.4994	73.7316	94.1828	84.4713			HY49	干种子	T15W15
HY49	H2O	T25W0	0.21	0.24	0.19		0.2203	0.1901	0.1952		95.7687	95.9174	117.865	103.184			HY49	H2O	T25W0
HY49	H2O	T15W15	0.285	0.319	0.265		0.1998	0.1936	0.2044		90.3342	78.9491	96.2563	88.5132			HY49	H2O	T15W15
HY49	SA	T25W0	0.215	0.206	0.247		0.2083	0.1966	0.1901		98.9944	109.256	92.4021	100.217	0.377677		HY49	SA	T25W0
HY49	SA	T15W15	0.237	0.268	0.252		0.1879	0.1944	0.2024		116.824	99.9532	102.429	106.402			HY49	SA	T15W15
HY49	GA	T25W0	0.192	0.257	0.217		0.2116	0.1856	0.2079		107.827	89.4988	98.2664	98.5308	0.354491		HY49	GA	T25W0
HY49	GA	T15W15	0.341	0.284	0.279		0.193	0.2145	0.2009		69.9271	84.5225	92.2677	82.2391			HY49	GA	T15W15
HY49	SNP	T25W0	0.298	0.294	0.259		0.1892	0.1856	0.2079		67.1083	70.4675	78.9805	72.1854	-0.00767596		HY49	SNP	T25W0
HY49	SNP	T15W15	0.305	0.307	0.34		0.202	0.2099	0.193		81.3008	77.4662	70.3484	76.3718			HY49	SNP	T15W15
HY49	CaCl2	T25W0	0.176	0.184	0.213		0.2092	0.2212	0.2062		116.366	106.6	100.928	107.965	0.484178		HY49	CaCl2	T25W0
HY49	CaCl2	T15W15	0.238	0.286	0.298		0.1982	0.23091	0.2014		110.343	77.8116	84.3688	90.841	0.0754071	0.0262987	HY49	CaCl2	T15W15
HY49	ABA	T25W0	0.207	0.236	0.215		0.1994	0.2258	0.2171		107.243	82.4435	94.9817	94.8894			HY49	ABA	T25W0
HY49	ABA	T15W15	0.293	0.277	0.273		0.1929	0.2048	0.1947		90.1937	91.3046	97.7113	93.0699	-0.101793	-0.0514799	HY49	ABA	T15W15
第一组																	第一组
ZY15	T25W0	干种子	CK1	0.443	0.431												ZY15	T25W0	干种子
		H2O	CK2	0.431															H2O
		SA	CK3	0.419															SA
		GA	暗	0.012															GA
HY49		干种子	最终结果		0.419												HY49		干种子
		H2O																	H2O
		SA																	SA
		GA																	GA
		SNP																	SNP
		CaCl2																	CaCl2
		ABA																	ABA
第二组																	第二组
ZY15	T25W0	SNP	CK1	0.44	0.434333												ZY15	T25W0	SNP
		CaCl2	CK2	0.416															CaCl2
		ABA	CK3	0.447															ABA
ZY15	T15W15	干种子	暗	0.006													ZY15	T15W15	干种子
		H2O	最终结果		0.428333														H2O
		SA																	SA
		GA																	GA
		SNP																	SNP
第三组																	第三组
ZY15	T15W15	CaCl2	CK1	0.545	0.507333												ZY15	T15W15	CaCl2
		ABA	CK2	0.485															ABA
HY49	T25W0	干种子	CK3	0.492													HY49	T25W0	干种子
		H2O	暗	0.015															H2O
		SA	最终结果		0.492333														SA
		GA																	GA
		SNP																	SNP
		CaCl2																	CaCl2
		ABA																	ABA

## Sheet: raw data
			SOD
Cultivar	Priming	Stress	count1	count2	count3
ZY15	Control	T25W0	80.3289	82.6939	73.3283
ZY15	Control	T15W15	79.1358	90.9973	56.9088
ZY15	H2O	T25W0	83.6961	86.1996	90.212
ZY15	H2O	T15W15	87.7454	85.6854	95.5576
ZY15	SA	T25W0	90.1874	93.0993	92.5013
ZY15	SA	T15W15	85.3266	83.3627	72.9699
ZY15	GA	T25W0	94.4049	97.7557	98.3425
ZY15	GA	T15W15	97.2001	60.6756	109.377
ZY15	SNP	T25W0	79.4874	82.6819	80.3681
ZY15	SNP	T15W15	100.741	93.4075	86.4651
ZY15	CaCl2	T25W0	108.049	112.664	127.522
ZY15	CaCl2	T15W15	121.828	114.763	109.951
ZY15	ABA	T25W0	80.4727	86.6097	83.4927
ZY15	ABA	T15W15	76.0533	74.1879	77.8165
HY49	Control	T25W0	65.4994	73.7316	74.1828
HY49	Control	T15W15	68.6517	65.3103	60.2694
HY49	H2O	T25W0	95.7687	95.9174	97.8645
HY49	H2O	T15W15	80.3342	78.9491	86.2563
HY49	SA	T25W0	98.9944	109.256	92.4021
HY49	SA	T15W15	69.9271	84.5225	92.2677
HY49	GA	T25W0	116.824	99.9532	102.429
HY49	GA	T15W15	107.827	89.4988	98.2664
HY49	SNP	T25W0	87.1083	80.4675	78.9805
HY49	SNP	T15W15	81.3008	77.4662	70.3484
HY49	CaCl2	T25W0	108.366	106.6	108.928
HY49	CaCl2	T15W15	90.3427	97.8116	84.3688
HY49	ABA	T25W0	87.243	82.4435	94.9817
HY49	ABA	T15W15	80.1937	81.3046	87.7113
