# Supplementary material for: Effects of seed priming treatments on the germination and development of two rapeseed (Brassica napus L.) varieties under the co-influence of low temperature and drought
Source: PLoS One. 2021 Sep 16;16(9):e0257236. doi: 10.1371/journal.pone.0257236 (PMC8445418; doi:10.1371/journal.pone.0257236)
Supplement: S1 Data — (ZIP) [file pone.0257236.s001.zip › Experiment 3ú¦seed priming/34-antioxidant enzymes/342-CAT.xlsx]

## Sheet: raw data
			absorbance				fresh weight				CAT
Cultivar	Priming	Stress	count1	count2	count3		count1	count2	count3		count1	count2	count3
ZY15	Control	T25W0	1.385	1.487	1.503		0.22	0.1915	0.1894		9.58699	11.8249	12.0846
ZY15	Control	T15W15	1.594	1.596	1.514		0.2164	0.2023	0.2163		11.2172	12.0141	10.6592
ZY15	H2O	T25W0	1.582	1.476	1.545		0.1902	0.1901	0.2211		12.6663	11.8239	10.6413
ZY15	H2O	T15W15	1.496	1.542	1.512		0.2045	0.1996	0.2181		11.1402	11.7646	10.5573
ZY15	SA	T25W0	1.439	1.438	1.479		0.1863	0.1856	0.1868		11.7626	11.7987	12.0572
ZY15	SA	T15W15	1.528	1.504	1.46		0.1925	0.2013	0.1905		12.0878	11.3778	11.6711
ZY15	GA	T25W0	1.5	1.572	1.496		0.209	0.2043	0.2064		10.9295	11.7176	11.0377
ZY15	GA	T15W15	1.473	1.46	1.471		0.1923	0.2141	0.182		11.6648	10.3846	12.3083
ZY15	SNP	T25W0	1.504	1.587	1.533		0.194	0.2385	0.1942		11.806	10.1331	12.0212
ZY15	SNP	T15W15	1.476	1.476	1.456		0.2143	0.1851	0.1978		10.4886	12.1433	11.2096
ZY15	CaCl2	T25W0	1.577	1.641	1.523		0.1991	0.1943	0.2217		12.0619	12.8615	10.4614
ZY15	CaCl2	T15W15	1.368	1.431	1.375		0.1982	0.1934	0.2063		10.5108	11.2678	10.1498
ZY15	ABA	T25W0	1.484	1.507	1.491		0.186	0.1856	0.2082		12.15	12.3649	10.9057
ZY15	ABA	T15W15	1.322	1.355	1.397		0.2006	0.2211	0.2098		10.0359	9.33266	10.1402
HY49	Control	T25W0	1.443	1.49	1.457		0.1812	0.1861	0.209		12.1273	12.1926	10.6162
HY49	Control	T15W15	1.442	1.441	1.382		0.213	0.2073	0.2089		10.3096	10.5857	10.0745
HY49	H2O	T25W0	1.521	1.42	1.528		0.2203	0.1901	0.1952		10.514	11.3753	11.9206
HY49	H2O	T15W15	1.358	1.357	1.402		0.1998	0.1936	0.2044		10.3505	10.6741	10.4453
HY49	SA	T25W0	1.545	1.423	1.392		0.2083	0.1966	0.1901		11.2952	11.0224	11.151
HY49	SA	T15W15	1.32744	1.18125	1.37181		0.1925	0.1731	0.20775		10.5012	10.392	10.0556
HY49	GA	T25W0	1.427	1.396	1.483		0.2116	0.1856	0.2079		10.2698	11.4541	10.8628
HY49	GA	T15W15	1.383	1.365	1.397		0.193	0.2145	0.2009		10.9124	9.69082	10.5894
HY49	SNP	T25W0	1.464	1.501	1.421		0.1892	0.1856	0.2079		11.7835	12.3157	10.4087
HY49	SNP	T15W15	1.384	1.36	1.327		0.202	0.2099	0.193		10.4337	9.86692	10.4705
HY49	CaCl2	T25W0	1.468	1.483	1.448		0.2092	0.2212	0.2062		10.6861	10.2097	10.6939
HY49	CaCl2	T15W15	1.419	1.421	1.402		0.1982	0.23091	0.2014		10.9027	9.37144	10.6009
HY49	ABA	T25W0	1.543	1.44	1.424		0.1994	0.2258	0.2171		11.7841	9.71166	9.98861
HY49	ABA	T15W15	1.405	1.32	1.395		0.1929	0.2048	0.1947		11.0917	9.8152	10.911
