# Supplementary material for: Effects of seed priming treatments on the germination and development of two rapeseed (Brassica napus L.) varieties under the co-influence of low temperature and drought
Source: PLoS One. 2021 Sep 16;16(9):e0257236. doi: 10.1371/journal.pone.0257236 (PMC8445418; doi:10.1371/journal.pone.0257236)
Supplement: S1 Data — (ZIP) [file pone.0257236.s001.zip › Experiment 3ú¦seed priming/34-antioxidant enzymes/343-POD.xlsx]

## Sheet: 原始数据
			absorbance				fresh weight				APX
Cultivar	Priming	Stress	count1	count2	count3		count1	count2	count3		count1	count2	count3
ZY15	control	T25W0	0.041	0.049	0.056		0.22	0.1915	0.1894		0.420369	0.577161	0.666926
ZY15	control	T15W15	0.064	0.048	0.06		0.2164	0.2023	0.2163		0.667102	0.535199	0.625697
ZY15	H2O	T25W0	0.064	0.047	0.071		0.1902	0.1901	0.2211		0.758995	0.55768	0.724335
ZY15	H2O	T15W15	0.061	0.039	0.039		0.2045	0.1996	0.2181		0.672831	0.440731	0.403347
ZY15	SA	T25W0	0.039	0.051	0.046		0.1863	0.1856	0.1868		0.472195	0.619815	0.555457
ZY15	SA	T15W15	0.034	0.043	0.034		0.1925	0.2013	0.1905		0.398399	0.481831	0.402581
ZY15	GA	T25W0	0.043	0.043	0.047		0.209	0.2043	0.2064		0.464079	0.474755	0.513639
ZY15	GA	T15W15	0.031	0.035	0.029		0.1923	0.2141	0.182		0.363624	0.368741	0.359415
ZY15	SNP	T25W0	0.045	0.052	0.04		0.194	0.2385	0.1942		0.523215	0.491796	0.464601
ZY15	SNP	T15W15	0.03	0.027	0.029		0.2143	0.1851	0.1978		0.315768	0.329024	0.330705
ZY15	CaCl2	T25W0	0.05	0.045	0.056		0.1991	0.1943	0.2217		0.566459	0.522407	0.56976
ZY15	CaCl2	T15W15	0.042	0.051	0.038		0.1982	0.1934	0.2063		0.477986	0.594817	0.415484
ZY15	ABA	T25W0	0.035	0.045	0.042		0.186	0.1856	0.2082		0.424448	0.546895	0.455028
ZY15	ABA	T15W15	0.026	0.043	0.044		0.2006	0.2211	0.2098		0.292356	0.438682	0.473061
HY49	control	T25W0	0.054	0.044	0.048		0.1812	0.1861	0.209		0.67221	0.533305	0.518042
HY49	control	T15W15	0.039	0.031	0.035		0.213	0.2073	0.2089		0.413004	0.337312	0.377919
HY49	H2O2	T25W0	0.062	0.046	0.05		0.2203	0.1901	0.1952		0.634814	0.545815	0.577776
HY49	H2O2	T15W15	0.043	0.03	0.025		0.1998	0.1936	0.2044		0.485448	0.349531	0.275885
HY49	SA	T25W0	0.05	0.05	0.053		0.2083	0.1966	0.1901		0.54144	0.573662	0.628874
HY49	SA	T15W15	0.034	0.027	0.04		0.1925	0.1731	0.20775		0.398399	0.351833	0.434299
HY49	GA	T25W0	0.043	0.048	0.043		0.2116	0.1856	0.2079		0.458377	0.583355	0.466534
HY49	GA	T15W15	0.03	0.025	0.047		0.193	0.2145	0.2009		0.350617	0.262895	0.527701
HY49	SNP	T25W0	0.042	0.04	0.042		0.1892	0.1856	0.2079		0.500723	0.486129	0.455685
HY49	SNP	T15W15	0.031	0.045	0.028		0.202	0.2099	0.193		0.346162	0.483582	0.327243
HY49	CaCl2	T25W0	0.043	0.04	0.048		0.2092	0.2212	0.2062		0.463635	0.407891	0.525076
HY49	CaCl2	T15W15	0.044	0.049	0.046		0.1982	0.23091	0.2014		0.500747	0.478655	0.515191
HY49	ABA	T25W0	0.036	0.069	0.043		0.1994	0.2258	0.2171		0.407237	0.689279	0.446764
HY49	ABA	T15W15	0.058	0.043	0.05		0.1929	0.2048	0.1947		0.678212	0.473596	0.57926
