# Supplementary material for: Effects of seed priming treatments on the germination and development of two rapeseed (Brassica napus L.) varieties under the co-influence of low temperature and drought
Source: PLoS One. 2021 Sep 16;16(9):e0257236. doi: 10.1371/journal.pone.0257236 (PMC8445418; doi:10.1371/journal.pone.0257236)
Supplement: S1 Data — (ZIP) [file pone.0257236.s001.zip › Experiment 3ú¦seed priming/34-antioxidant enzymes/344-APX.xlsx]

## Sheet: raw data
			absorbance				fresh weight				APX
Cultivar	Priming	Stress	count1	count2	count3		count1	count2	count3		count1	count2	count3
ZY15	Control	T25W0	1.119	1.086	1.172		0.22	0.1915	0.1894		108.994	121.522	132.599
ZY15	Control	T15W15	1.268	1.262	1.138		0.2164	0.2023	0.2163		125.561	133.677	112.74
ZY15	H2O	T25W0	1.219	1.108	1.057		0.1902	0.1901	0.2211		137.337	124.897	102.442
ZY15	H2O	T15W15	1.117	1.287	1.256		0.2045	0.1996	0.2181		117.045	138.169	123.403
ZY15	SA	T25W0	0.896	0.885	0.874		0.1863	0.1856	0.1868		103.06	102.178	100.26
ZY15	SA	T15W15	1.213	1.218	1.308		0.1925	0.2013	0.1905		135.028	129.657	147.132
ZY15	GA	T25W0	0.886	0.907	0.892		0.209	0.2043	0.2064		90.8407	95.1332	92.608
ZY15	GA	T15W15	1.124	1.061	1.104		0.1923	0.2141	0.182		125.251	106.192	129.984
ZY15	SNP	T25W0	1.386	1.168	0.831		0.194	0.2385	0.1942		153.093	104.942	91.6949
ZY15	SNP	T15W15	1.029	0.995	1.113		0.2143	0.1851	0.1978		102.893	115.189	120.576
ZY15	CaCl2	T25W0	0.721	0.57	0.507		0.1991	0.1943	0.2217		77.5992	62.863	49.0044
ZY15	CaCl2	T15W15	0.832	0.897	0.882		0.1982	0.1934	0.2063		89.9524	99.3869	91.6142
ZY15	ABA	T25W0	1.272	1.264	1.224		0.186	0.1856	0.2082		146.544	145.936	125.978
ZY15	ABA	T15W15	0.865	0.884	0.874		0.2006	0.2211	0.2098		92.4014	85.6755	89.2687
HY49	Control	T25W0	1.036	0.969	0.908		0.1812	0.1861	0.209		122.517	111.576	93.0964
HY49	Control	T15W15	1.462	1.558	1.457		0.213	0.2073	0.2089		147.082	161.05	149.456
HY49	H2O	T25W0	1.011	0.93	0.897		0.2203	0.1901	0.1952		98.3399	104.832	98.4704
HY49	H2O	T15W15	1.438	1.382	1.413		0.1998	0.1936	0.2044		154.226	152.966	148.134
HY49	SA	T25W0	1.01	0.889	0.873		0.2083	0.1966	0.1901		103.902	96.8973	98.4069
HY49	SA	T15W15	0.739687	0.669117	0.790046		0.1925	0.1731	0.20775		82.3399	82.832	81.49
HY49	GA	T25W0	0.859	0.806	0.86		0.2116	0.1856	0.2079		86.9903	93.0573	88.6415
HY49	GA	T15W15	1.322	1.188	1.227		0.193	0.2145	0.2009		146.78	118.681	130.875
HY49	SNP	T25W0	1.547	1.48	1.525		0.1892	0.1856	0.2079		175.211	170.874	157.184
HY49	SNP	T15W15	1.256	1.193	1.11		0.202	0.2099	0.193		133.239	121.793	123.242
HY49	CaCl2	T25W0	1.451	1.39	1.56		0.2092	0.2212	0.2062		148.627	134.655	162.117
HY49	CaCl2	T15W15	1.021	1.136	1.03		0.1982	0.23091	0.2014		110.386	105.421	109.59
HY49	ABA	T25W0	1.395	1.189	1.152		0.1994	0.2258	0.2171		149.914	112.837	113.707
HY49	ABA	T15W15	1.032	0.982	0.988		0.1929	0.2048	0.1947		114.641	102.748	108.739
