# Supplementary material for: Effects of seed priming treatments on the germination and development of two rapeseed (Brassica napus L.) varieties under the co-influence of low temperature and drought
Source: PLoS One. 2021 Sep 16;16(9):e0257236. doi: 10.1371/journal.pone.0257236 (PMC8445418; doi:10.1371/journal.pone.0257236)
Supplement: S1 Data — (ZIP) [file pone.0257236.s001.zip › Experiment 3ú¦seed priming/35-endogenous hormones/1-IAA.xlsx]

## Sheet: raw data
		Stress	I	II	III
ZY15	Control	T25W0	0.113335	0.143654	0.148318	0.135102
		T10W15	0.142521	0.111669	0.123264	0.125818
	Hydropriming	T25W0	0.163644	0.13026	0.132526	0.142144
		T10W15	0.13779	0.12433	0.121598	0.127906
	SA	T25W0	0.158846	0.152716	0.166243	0.159269
		T10W15	0.123664	0.094078	0.187632	0.135125
	GA	T25W0	0.157314	0.143521	0.176105	0.15898
		T10W15	0.0972765	0.157181	0.133792	0.129416
	SNP	T25W0	0.171374	0.121265	0.167842	0.153494
		T10W15	0.120532	0.112069	0.171574	0.134725
	CaCl2	T25W0	0.176371	0.164577	0.14452	0.161823
		T10W15	0.125796	0.121198	0.181369	0.142788
	ABA	T25W0	0.0623601	0.0675576	0.046901	0.0589395
		T10W15	0.110403	0.0776193	0.0612273	0.0830834
HY49	Control	T25W0	0.0900133	0.0673577	0.0723552	0.0765754
		T10W15	0.0735547	0.130993	0.128994	0.111181
	Hydropriming	T25W0	0.114068	0.118733	0.148452	0.127084
		T10W15	0.0846159	0.118666	0.154582	0.119288
	SA	T25W0	0.16451	0.139056	0.190698	0.164755
		T10W15	0.128661	0.114668	0.168242	0.13719
	GA	T25W0	0.174306	0.117267	0.147852	0.146475
		T10W15	0.0885474	0.147252	0.173839	0.136546
	SNP	T25W0	0.112669	0.136257	0.152516	0.133814
		T10W15	0.130727	0.0923455	0.149584	0.124219
	CaCl2	T25W0	0.14432	0.188765	0.13126	0.154782
		T10W15	0.173573	0.177771	0.181436	0.177593
	ABA	T25W0	0.0690902	0.0522983	0.146519	0.0893026
		T10W15	0.0910795	0.121265	0.119332	0.110559
