# Supplementary material for: Effects of seed priming treatments on the germination and development of two rapeseed (Brassica napus L.) varieties under the co-influence of low temperature and drought
Source: PLoS One. 2021 Sep 16;16(9):e0257236. doi: 10.1371/journal.pone.0257236 (PMC8445418; doi:10.1371/journal.pone.0257236)
Supplement: S1 Data — (ZIP) [file pone.0257236.s001.zip › Experiment 3ú¦seed priming/35-endogenous hormones/2-GA.xlsx]

## Sheet: 原始数据
		Stress	I	II	III
ZY15	Control	T25W0	263.172	435.08	445.531	381.261
		T10W15	443.369	450.937	272.542	388.949
	Hydropriming	T25W0	404.807	467.876	461.028	444.57
		T10W15	365.524	475.083	364.803	401.803
	SA	T25W0	551.487	532.386	507.158	530.344
		T10W15	252	314.708	671.858	412.856
	GA	T25W0	608.069	680.508	607.348	631.975
		T10W15	422.106	451.658	499.951	457.905
	SNP	T25W0	595.094	619.962	604.465	606.507
		T10W15	332.728	450.937	564.101	449.255
	CaCl2	T25W0	419.222	429.313	413.096	420.544
		T10W15	612.033	701.05	536.35	616.478
	ABA	T25W0	179.561	222.087	140.278	180.642
		T10W15	151.45	90.5437	278.309	173.434
HY49	Control	T25W0	183.525	225.331	276.146	228.334
		T10W15	126.583	448.414	440.846	338.614
	Hydropriming	T25W0	609.51	403.726	462.47	491.902
		T10W15	390.031	205.509	481.21	358.917
	SA	T25W0	457.424	417.06	696.365	523.616
		T10W15	339.576	523.737	560.136	474.483
	GA	T25W0	669.336	475.083	536.711	560.377
		T10W15	328.403	418.141	640.864	462.47
	SNP	T25W0	603.384	469.678	612.033	561.698
		T10W15	197.22	463.911	435.44	365.524
	CaCl2	T25W0	411.294	589.328	586.085	528.902
		T10W15	606.267	461.749	596.536	554.851
	ABA	T25W0	163.343	144.242	388.589	232.058
		T10W15	93.0664	359.037	492.382	314.829
