# Supplementary material for: Effects of seed priming treatments on the germination and development of two rapeseed (Brassica napus L.) varieties under the co-influence of low temperature and drought
Source: PLoS One. 2021 Sep 16;16(9):e0257236. doi: 10.1371/journal.pone.0257236 (PMC8445418; doi:10.1371/journal.pone.0257236)
Supplement: S1 Data — (ZIP) [file pone.0257236.s001.zip › Experiment 3ú¦seed priming/35-endogenous hormones/3-CTK.xlsx]

## Sheet: raw data
		Stress	I	II	III
ZY15	Control	T25W0	278.426	368.063	363.218
		T10W15	355.193	357.313	356.556
	Hydropriming	T25W0	354.89	405.008	397.74
		T10W15	360.038	366.701	278.578
	SA	T25W0	437.411	439.076	406.674
		T10W15	406.977	313.554	443.921
	GA	T25W0	376.542	420.301	408.339
		T10W15	340.203	389.261	360.795
	SNP	T25W0	457.549	437.714	442.105
		T10W15	408.339	381.236	469.662
	CaCl2	T25W0	465.725	456.186	466.331
		T10W15	336.418	397.135	464.514
	ABA	T25W0	206.505	270.553	265.708
		T10W15	267.07	255.866	210.744
HY49	Control	T25W0	252.837	246.175	228.308
		T10W15	276.004	344.746	343.231
	Hydropriming	T25W0	349.894	402.888	367.306
		T10W15	305.832	297.959	367.76
	SA	T25W0	442.559	356.404	443.164
		T10W15	266.768	379.722	446.041
	GA	T25W0	374.12	402.888	429.689
		T10W15	405.16	308.558	423.632
	SNP	T25W0	429.689	431.96	460.728
		T10W15	380.782	270.401	335.358
	CaCl2	T25W0	332.178	432.565	422.572
		T10W15	346.411	467.239	473.75
	ABA	T25W0	211.956	263.285	338.689
		T10W15	247.538	328.09	335.358
