# Supplementary material for: Effects of seed priming treatments on the germination and development of two rapeseed (Brassica napus L.) varieties under the co-influence of low temperature and drought
Source: PLoS One. 2021 Sep 16;16(9):e0257236. doi: 10.1371/journal.pone.0257236 (PMC8445418; doi:10.1371/journal.pone.0257236)
Supplement: S1 Data — (ZIP) [file pone.0257236.s001.zip › Experiment 3ú¦seed priming/35-endogenous hormones/4-ABA.xlsx]

## Sheet: 原始数据
		Stress	I	II	III
ZY15	Control	T25W0	483.132	359.341	355.501
		T10W15	384.642	383.286	374.025
	Hydropriming	T25W0	364.537	357.76	340.818
		T10W15	329.071	344.658	357.308
	SA	T25W0	278.245	311.226	293.606
		T10W15	277.341	397.292	274.857
	GA	T25W0	268.757	195.567	196.923
		T10W15	282.989	350.08	276.664
	SNP	T25W0	293.38	393.903	276.89			d
		T10W15	422.818	314.84	294.961
	CaCl2	T25W0	220.868	388.03	421.688
		T10W15	354.823	456.928	287.959
	ABA	T25W0	482.68	541.187	562.421
		T10W15	430.498	398.873	447.215
HY49	Control	T25W0	355.049	438.179	512.724
		T10W15	471.159	385.771	348.047
	Hydropriming	T25W0	246.62	414.234	346.014
		T10W15	401.81	409.716	385.093
	SA	T25W0	298.801	381.253	256.785
		T10W15	329.975	304.449	230.355
	GA	T25W0	333.589	274.631	182.917
		T10W15	329.523	272.372	177.722
	SNP	T25W0	269.209	305.352	298.576
		T10W15	337.43	437.275	430.95
	CaCl2	T25W0	351.887	355.727	290.443
		T10W15	289.992	364.763	300.609
	ABA	T25W0	578.46	635.611	394.807
		T10W15	381.479	416.041	406.779
